# Supplementary material for: Ancient intron insertion sites and palindromic genomic duplication evolutionally shapes an elementally functioning membrane protein family
Source: BMC Evol Biol. 2007 Aug 20;7:143. doi: 10.1186/1471-2148-7-143 (PMC1999503; doi:10.1186/1471-2148-7-143)
Supplement: Additional file 5 — Comprehensive listing of IRK genomic genes. Comprehensive listing of IRK genomic genes retrieved from established genomic data bases. Gene names, intron-exon junctions and chromosomal locations are all listed. [file 1471-2148-7-143-S5.xls]

## Sheet: Sheet1
New_Tag		ID	GeneName(Ensemble or JGI)	Transcript	Protein	GeneBank&SwissProt-Locus/ID	comment on N-terminal or C-terminal	Homolog	HOX-Chromosome	Chromosome_or_Scaffold	5'ter-gene in Chrom	Contig	Begin	End	5'terminal of gene in Chrom.			intron_Number	Intron-length-Ave	SD	Intron_Structure			Red(intron)
1		AR_ATP_regulated
2		AS_ATP_sensitive uATP Channel
3		AN_Mosquito
4		EX_Different from Numbered sequences
5
6	1	DR-Kcnj1.2/AR	ENSDARG00000024444	ENSDART00000032336	ENSDARP00000032987		Ok	Kcnj1.2/Kir1.1		Zv4_NA12612	14.7 Kb	Zv4_NA12612.1	14735	15846	14.7 Kb						897		213
7																		0(1)	0(2)			2
8	2	DR-Kcnj1.1/AR	ENSDARG00000002666	GENSCAN00000006964			Ok	Kcnj1.1/Kir1.1		DR-chrom7/Zv4_scaffold618.6	35.3 Mb	Zv4_scaffold618.6	35314295	35315404	35.3 Mb						1128
9																		0
10	3	MM-Kcnj1.1/AR	ENSMUSG00000041248	ENSMUST00000047334	ENSMUSP00000046793	NC_000075.1/GI:51868606/NP_062633.1	OK	Kcnj1/Kir1.1/ROM-K		MM-chromosome-9	32.4 Mb-forward	CAAA01004726.1.1.45700	32380697	32385904	32.4 Mb						1119
11																		0
12	4	GG-Kcnj1/AR	ENSGALG00000001167	GENSCAN00000058388		NC_006111.1/GI:51039804/XP_425795.1	OK	Kcnj1	PKNOX2-24-0.14Mb	GG-chromosome-24	1.06 Mb-reverse	Contig50.77	1060523	1061491	1.06 Mb						35		1135
13																		1	2208			2208
14	5	HS-Kcnj1/AR	ENSG00000151704	ENST00000324036	ENSP00000316233	NC_000011.8/GI:51511727/NP_722448.1	OK	Kcnj1b/ROM-K/ATP-regurated		HS-chromosome-11	128.2 Mb-reverse	AP000920.4.1.114349	128245567	128274920	128.2 Mb						1119
15																		0
16	5.1					NC_000011.8/GI:51511727/NP_722449.1		Kcnj1c/ROM-K/ATP-regurated													30		1140
17																		1	26258			26258
18	5.2					NC_000011.8/GI:51511727/NP_000211.1		Kcnj1a/ROM-K/ATP-regurated													36		1140
19																		1	2118			2118
20	6	RN-Kcnj1/AR	ENSRNOG008779	ENSRNOT011698	ENSRNOP011698	NW_047799.1/GI:34865068/NP_058719.1	OK	Kcnj1/ATP-REG/KAB-1/KIR1.1		RN-chromosome-8	32.2 Mb	RNOR03312592	32167009	32171139	32.2 Mb						36		1140			unclassified discrepancy				1119
21																		1	2076			2076
22
23	7	FR-Kcnj10.1/AR	SINFRUG00000148807	SINFRUT00000158178	SINFRUP00000158178		Ok	Kcnj10.1/ATP/ Kir1.1			12.7 Kb	scaffold_2758	12652	17054	12.7 Kb						340		212		132		178		383
24																		4	789.5	879.461		132		849		165		2012
25	8	FR-Kcnj10.2/AR	SINFRUG00000147945	SINFRUT00000157232	SINFRUP00000157232		Ok	Kcnj10.2/ATP/ Kir1.1			51.5 Kb	scaffold_470	51471	55242	51.5 Kb						370		212		132		178		407
26																		4	618.25	947.958		118		85		233		2037
27	9	XT-Kcnj10/AR	fgenesh.C_scaffold_6747000001(JGI)				OK	Kcnj10/ATP-sensitive/J10/Kir4.1/BrainIRK1													41		915		91
28																		2	386.5	272.236		579		194
29	10	HS-Kcnj10/AR	ENSG00000177807	ENST00000316071	ENSP00000318798	NC_000001.8/GI:51511461/NP_002232.2	OK	Kcnj10/ATP-activated=Kir4.1=Kir1.2/Glia/seizure/kidney		HS-chromosome-1	157.2 Mb-reverse	AL121987.34.1.170834	157224827	157256830	157.2 Mb						1140
30																		0
31	11	MM-Kcnj10/AR	ENSMUSG00000044708	ENSMUST056136	ENSMUSP054356	NC_000067.1/GI:51950961/NP_064665.3	OK	Kcnj10/ATP-sen/Kir4.1		MM-chromosome-1	172.4 Mb-forward	AC074311.28.94208.185871	172412713	172445397	172.4 Mb						1140
32																		0
33	12	RN-Kcnj10/AR	ENSRNOG00000007705	ENSRNOT010146	ENSRNOP010146	NW_047399.1/GI:34881042/NP_113790.1	Ok	Kcnj10/ATP-SEN/KIR4.1/ Kir1.2/ Kir1.1/rSUR2B		RN-chromosome-13	88.5 Mb-forward	RNOR03228457	88529986	88559475	88.5 Mb						1140
34																		0
35
36	13	DR-Kcnj13/AR	ENSDARG00000015311	GENSCAN00000056534			Ok	Kcnj13/IRK		DR-chromosome-15	35.1 Mb		35126781	35133136	35.1 Mb						484		593
37																		1	5390			5390
38	14	FR-Kcnj13/AR	SINFRUG00000148007	SINFRUT00000157298	SINFRUP00000157298		No-Met/No-Stop	Kcnj13/IRK			118.3 Kb	scaffold_560	118321	120876	118.3 Kb						469		497
39																		1	1590			1590
40	15	XT-Kcnj13/AR	fgenesh.C_scaffold_1256000002(JGI)				OK?(Nter-del)	Kcnj13/J13/Kir7.1/													220		632
41																		1	851			851
42	16	GG-Kcnj13/AR	ENSGALG00000001490	GENSCAN00000022218			OK	Kcnj13/Irk		GG-chromosome-9	448.4Kb	Contig86.29	448372	450166	448.4Kb						478		623
43																		1	712			712
44	17	HS-Kcnj13/AR	ENSG00000115474	ENST00000233826	ENSP00000233826	NC_000002.9/GI:51511462/NP_002233.1	OK	Kcnj13=Kir7.1/ATP-related/Thyroid-intestinal/choroidEpithelial	HOXD-2q31.1-176.8Mb-n	HS-chromosome-2	233.8 Mb-reverse	AC064852.4.1.152781	233833714	233843814	233.8 Mb						460		623
45																		1	2089			2089
46	18	MM-Kcnj13/AR	ENSMUSG00000044104	ENSMUST00000054507	ENSMUSP00000052081		OK	Kcnj13/irk-like/hypothetical		MM-chromosome-1	87.3 Mb	AC104894.14.1.183765	87292053	87295026	87.3 Mb						460		623
47																		1	1891			1891
48	19	RN-Kcnj13/AR	ENSRNOG00000016057	ENSRNOT00000021507	ENSRNOP00000021507	NW_047817.1/GI:34877873/NP_446060.1	OK	Kcnj13= KIR7.1/Development-Rat-Kidney/ATP-related/Purkinje Cell?		RN-chromosome-9	86.4 Mb	RNOR03321037	86390374	86394112	86.4 Mb						460		623
49																		1	2627			2627
50
51	20	GG-Kcnj15/AR	ENSGALG00000016055	ENSGALT00000025868	ENSGALP00000025821		OK(Non-Met)	Kcnj15/Kcnj10	HOXC8-1-87Mb(stand alone)	GG-chromosome-1	101.25 Mb-forward	Contig26.96	101251052	101252188	101.3 Mb						1137
52																		0
53	21	HS-Kcnj15/AR	ENSG00000157551	ENST00000328656	ENSP00000331698	NC_000021.7/GI:51511750/NP_733933.1	OK	Kcnj15=Kir1.3=Kir4.2/Trisomy/Brain-dev/Kcnj6-Coexpress?/Kidney,Panc		HS-chromosome-21	38.5 Mb-forward	AP001434.1.1.74817	38549060	38594140	38.5 Mb						1128
54																		0
55	22	MM-Kcnj15/AR	MGI:1310000	NM_019664.3	NP_062638.1	NC_000082.1/GI:51869953/NP_062638.1	Ok	Kcnj15		MM-chromosome-16	95.9803Mb-forward	16-A1;16-69.1 cM	95980300		95.9803Mb						1128
56																		0
57	23	RN-Kcnj15/AR	ENSRNOG001656	ENSRNOT002259	ENSRNOP002259	NW_047354.1/GI:34933964/NP_579855.1	OK	Kcnj15/ Kir1.1/ Kir1.3/Kir4.2/Hepatocyte		RN-chromosome-11	35.6 Mb-forward	RNOR03219223	35633326	35650534	35.6 Mb						70		1148
58																		1	3731			3731
59	24	XT-Kcnj15/AR	fgenesh.C_scaffold_1727000001(JGI)				OK	Kcnj15/MGC68935													1110
60																		0
61
62	25	CI-KcnjEX/AR	ci0100140796(JGI)				Ok	HS-Kcnj12,HS-Kcnj4			637Kb	Scaffold_6	637000	639000	637Kb						205		81		193		83		132		142		214
63																		6	103.167	57.8288		51		61		71		83		180		173
64	26	CB-irk1/AR	ENSCBRG00000001050/CBG10884	GENEFINDER00000011931			Ok	Irk1		CB-cb25.fpc2397	448.2 Kb	c003400897.1.516477	448215	454996	448.2 Kb						136		157		75		309		136		69		315		180		122		136
65																		9	571.889	1042.1		3258		255		46		43		92		822		46		80		505
66	27	CE-irk1/AR	R03E9.4	R03E9.4	R03E9.4		Ok	IRK-4/Irk1.		CE-chromosome-X	6.8 Mb	U40947.1	6767199	6771598	6.8 Mb						139		157		75		165		144		136		69		315		180		138
67																		9	320.222	482.021		1547		338		51		190		55		88		460		50		103
68	28	CB-irk3/AR	ENSCBRG00000007305/ CBG10649	ENSCBRT00000008860	ENSCBRP00000008860		Ok(CBG10649-Nter/GENFI007839-Cter-combined)	Irk3		cb25.fpc2334	264.1 Kb	c005300903.1.79725	264089	269024	264.1 Kb						61		124		148		53		166		153		150		110		78		82
69																		9	423.778	408.721		876		868		49		958		264		660		47		48		44
70	29	CE-irk3/AR	K04G11.5	K04G11.5	K04G11.5		Ok	Irk3		CE-chromosome-X	14.4 Mb	Z78544.1	14353227	14358983	14.4 Mb						61		124		148		53		166		153		150		110		78		82
71																		9	460.778	466.023		544		790		98		1455		43		631		47		434		105
72	30	CB-irk2/AR	ENSCBRG00000003076/CBG08126	ENSCBRT00000003703	ENSCBRP003703		Ok(GENEFI002069-Nter/CBG08126-Cter-combined)	Irk2		CB-cb25.fpc1402	1.5 Mb	c000901079.1.129730	1496968	1500941	1.5 Mb						279		56		136		104		73		81		93		68		128		88
73																		9	179.333	242.855		45		45		206		324		42		45		772		89		46
74	31	CE-irk2/AR	M02A10.2	M02A10.2	M02A10.2		OK	Irk2		CE-chromosome-X	703.2 Kb	U58730.1	703248	710151	703.2 Kb						261		56		136		104		73		81		93		68		128		88
75																		9	339.889	355.903		927		47		52		484		209		48		880		49		363
76
77	32	DM-Irk3/AR	CG10369(Fly-Base)	CG10369-RA	CG10369-PA		Ok	Irk3		DM-chromosome-2L	18.7 Mb	2L_748	18689420	18691618	18.7 Mb						230		370		396		107		397
78																		4	174.75	80.1556		155		196		78		270
79	33	AN-Irk3/AR	ENSANGG00000007635	SNAP00000011965 Snap(C-ter)	ENSANGP00000010124(N-ter)		OK(Nter-revised)	Irk3		AN-chromosome-3R	1.4 Mb	AAAB01008964_440	1377050	1378367	1.4 Mb						141		966
80																		1	76			76
81	34	AN-Irk3.1/AR	ENSANGG00000024210	ENSANGT00000028147	ENSANGP00000029126		Ok(Nter/Cter-revised)	Irk3.1		AN-chromosome-3R	1.4 Mb	AAAB01008964_441	1374438	1375728	1.4 Mb						180		1008
82																		1	83			83
83
84	35	DR-Kcnj11/AS	ENSDARG00000023218	ENSDART00000029589	ENSDARP00000036400		Ok	Kcnj11/Kir6.2		DR-chromosome-25	4.8 Mb	Zv4_scaffold2031.3	4782497	4783550	4.8 Mb						426		240		378
85																		0(2)	5	0		5		5
86	36	FR-Kcnj11/FS	SINFRUG00000140040	SINFRUT00000148588	SINFRUP00000148587		O	Kcnj11/IRK?/ Kir6.2			520.2 Kb	scaffold_9	520209	521348	520.2 Kb						1140
87																		0
88	37	FR-Kcnj11A/AS	SINFRUG00000134855	SINFRUT00000142891	SINFRUP00000142891		O	Kcnj8A/11A/IRK11/ATP			9.9 Kb	scaffold_3616	9948	11523	9.9 Kb						159		240		270		208		233
89																		4	116.5	52.7984		194		82		106		84
90	38	XT-Kcnj11A/AS	fgenesh.C_scaffold_1068000001(JGI)				OK(No-Stop)	Kcnj11A/J11/ATP-sensitive													1054		26
91																		1	23858			23858
92	39	HS-Kcnj11/AS	ENSG00000187486	GENSCAN00000002583		NC_000011.8/GI:51511727/NP_000516.2		Kcnj11/IKATP/sur/Kir6.2		HS-chromosome-11	17.36 Mb-reverse	AC124798.5.1.141199	17366737	17364789	17.36 Mb						1173
93																		0
94	40	MM-Kcnj11/AS	MGI:107501	NM_010602	NP_034732	NC_000073.1/GI:51865288/NP_034732.1		Kcnj11/mBIR/ Kir6.2		MM-chromosome-7	33.50Mb	7-B3;7-41.0 cM	33503250		33.50Mb						1173
95																		0
96	41	RN-Kcnj11/AS	ENSRNOG021128	ENSRNOT028685	ENSRNOP028685	NW_047558.1/GI:34856247/NP_112648.2	OK	Kcnj11/Kir6.2/ATP-SEN		RN-chromosome-1	96.7 Mb	RNOR03204951	96694696	96695868	96.7 Mb						1173
97																		0
98
99	42	FR-Kcnj8/AS	SINFRUG00000130404	SINFRUT00000138029	SINFRUP00000138029		O/NS	Kcnj8/Kir6.1			100.9 Kb	scaffold_332	100853	103235	100.9 Kb						365		149		161		140		217		219
100																		5	226.4	152.572		445		106		77		312		192
101	43	XT-Kcnj8/AS	fgenesh_abini.C_scaffold_17673000001(JGI)				M/GYG_Nter-del-partially-revised	Kcnj8/ATP-sensitive/J8															889		revised
102																		1				unknown
103	44	GG-Kcnj8/AS	ENSGALG00000013251	ENSGALT00000021634	ENSGALP00000021601		Ok	Kcnj8/ATP-sens/Irk	HOXC8-1-87Mb	GG-chromosome-1	63.6 Mb	Contig7.614	63558186	63563087	63.6 Mb						365		898
104																		1	3639			3639
105	45	HS-Kcnj8/AS	ENSG00000121361	ENST00000240662	ENSP00000240662	NC_000012.9/GI:51511728/NP_004973.1	OK	Kcnj8/Kir6.1/uKATP-1	HOXC-12q13.3-52.6Mb-forward	HS-chromosome-12	21.8 Mb	AC010185.23.1.38150	21809156	21819014	21.8 Mb						374		901
106																		1	6619			6619
107	46	MM-Kcnj8/AS	ENSMUSG00000030247	ENSMUST00000032374	ENSMUSP00000032374	NC_000072.1/GI:51863714/NP_032454.1	OK	Kcnj8/uKATP-1/Kir6.1	HOXA-6-26.32cM-52.2Mb-reverse	MM-chromosome-6	142.7 Mb	AC121611.3.1.197889	142711127	142717547	142.7 Mb						374		901
108																		1	3500			3500
109	47	RN-Kcnj8/AS	ENSRNOG013463	ENSRNOT018057	ENSRNOP018057	NW_047696.1/GI:34858854/NP_058795.1	OK	Kcnj8/UKATP-1/KIR6.1	HOXA-4-80.7Mb-forward	RN-chromosome-4	180.4 Mb	RNOR03288010	180389208	180395059	180.4 Mb						374		901
110																		1	3432			3432
111
112
113	48	DM-Irk2A/AS	CG4370(Fly-Base)	CG4370-RA	CG4370-PA		Ok	Irk2A/G-protein-activated ?(Fly-Base)		DM-chromosome-3R	19.3 Mb	3R_3407	19330347	19335824	19.3 Mb						248		275		783		56
114																		3	1025.33	1684.13		2970		53		53
115	49	DM-Irk2B/AS	CG4370(Fly-Base)	CG4370-RB	CG4370-PB		Ok	Irk2B/G-protein-activated?(Fly-Base)		DM-chromosome-3R	19.3 Mb	3R_3407	19330347	19334692	19.3 Mb						200		275		783
116																		2	1317.5	1788.27		2582		53
117	50	AN-Irk2/AS	ENSANGG00000020396	SNAP00000005500/ ENSANGT00000023359	ENSANGP00000022987		OK	Irk2		AN-chromosome-2R	2.3 Mb	AAAB01008987_558	2271816	2274743	2.3 Mb						206		119		156		783		272
118																		4	348	368.853		843		70		63		416
119	51	AN-Irk2.1/AS	ENSANGG00000024811	SNAP00000005503/ ENSANGT00000023337	ENSANGP00000024117		Ok	Irk2.1		AN-chromosome-2R	2.3 Mb	AAAB01008987_557	2280101	2281706	2.3 Mb						182		116		156		771		134
120																		4	61.75	0.957427		62		61		61		63
121	52	AN-Ir/AS	ENSANGG00000017854	SNAP00000005498/ENSANGT00000020343	ENSANGP00000020343		OK(SNAP/ Ensangp-Nter-del)	Ir		AN-chromosome-2R	2.3 Mb	AAAB01008987_558	2263456	2265732	2.3 Mb						27		142		84		275		190		125		109		269
122																		7	150.857	213.086		634		68		75		77		69		66		67
123	53	DM-Ir/AS	CG6747(Fly-Base)	CG6747-RA	CG6747-PA		Ok	Ir		DM-chromosome-3R	19.0 Mb	3R_3394	18999299	19001938	19.0 Mb						141		721		737
124																		2	220.5	229.81		383		58
125
126	54	DR-Kcnj3/G	ENSDARG003493	ENSDART00000016918	ENSDARP00000026796		Ok?(GYG-Cter-del)	Kcnj3/Kir3.1		DR-chromosome-24	17.2 Mb	Zv4_scaffold1984.1	17204658	17232901	17.2 Mb						432		136		596
127																		2	13540	14501.3		3286		23794
128	55	FR-Kcnj3/G	SINFRUG134571	SINFRUT00000142587	SINFRUP00000142587		O	Kcnj3/GIRK1/ Kir3.1			152.5 Kb	scaffold_51	152547	167460	152.5 Kb						678		217		593
129																		2	6713	8346.69		811		12615
130	56	XT-Kcnj3/G	fgenesh_abini.C_scaffold_86000034				Ok(revised/sc08607+sc08634-combined)	IRK3/GIRK1/J3/Kcnj3/Kir3.1													672		217		581	agGC+revised
131																		2	63975	65089.2		17950		110000
132	57	GG-Kcnj3/G	ENSGALG0000012537	ENSGALT0000020476	ENSGALP0000020449		OK	Kcnj3/Kcnj9/GIRK1	HOXD(13)-7-17.1Mb-reverse	GG-chromosome-7	36.4 Mb-forward	Contig13.59	36381903bp	36396603	36.4 Mb						679		217		584
133																		2	6600.5	5104.6		2991		10210
134	58	HS-kcnj3/G	ENSG00000162989	ENST00000295101	ENSP00000295101	NC_000002.9/GI:51511462/NP_002230.1	OK	Kcnj3/GIRK1/Kir3.1/heart-heterodimer	HOXD-2q31.1-176.8Mb-forward	HS-chromosome-2	155.8 Mb-forward	AC061961.6.1.91734	155757638	155915559	155.8 Mb						702		217		587
135																		2	77516	95305.3		10125		144907
136	59	MM-Kcnj3/G	ENSMUSG00000026824	ENSMUST00000067101	ENSMUSP00000063329	NC_000068.1/GI:51860766/NP_032452.1	OK	Kcnj3/GIRK1/Kir3.1/Cyto-polyamineBlock/epilepsy	HOXD-2-45.0 cM-74.56Mb-forward	MM-chromosome-2	55.4 Mb-forward	AL845483.4.2001.184819	55389338	55551505	55.4 Mb						702		217		587
137																		2	28345.5	27467.6		8923		47768
138	60	RN-Kcnj3/G	ENSRNOG00000005369	ENSRNOT007335	ENSRNOP00000007335	NW_047655.1/GI:34854955/NP_113798.1	OK	Kcnj3/GIRK1/ KIR3.1	HOXD-3-57.3Mb-forward	RN-chromosome-3	37.0 Mb-forward	RNOR03273694	36964925	37154759	37.0 Mb						702		217		587
139																		2	43246	48562.7		8907		77585
140
141	61	DR-Kcnj3A/G	ENSDARG00000024356	ENSDART00000036576	ENSDARP00000032220		Ok	Kcnj3A/Kir3.1		DR-chromosome-3	13.8 Mb	Zv4_scaffold237.3	13808981	13870340	13.8 Mb						669		217		629
142																		2	29922.5	22155.8		45589		14256
143	62	FR-Kcnj3A1/G	SINFRUG00000152008	SINFRUT00000161686	SINFRUP00000161686		Ok	Kcnj3A1/Kir3.1			13.8 Kb	scaffold_31	13777	22067	13.8 Kb						666		217		245		417
144																		2	3372	1927.57		4735		2009		2?
145	63	FR-Kcnj3A2/G	SINFRUG00000136815	SINFRUT00000145066	SINFRUP00000145066		Ok	Kcnj3A2/GIRK1/Kir3.1			167.8 Kb	scaffold_87	167839	175451	167.8 Kb						669		217		668
146																		2	3029.5	4001.52		5859		200
147	64	GG-Kcnj3A/G	ENSGALG0000009935	ENSGALT0000016155	ENSGALP00000016136		OK(No-Stop)	Kcnj3A/Irk		GG-chromosome-unknown	84.9Mb	Contig294.8	84905153bp	84911062	84.9Mb						651		217		470
148																		2	2286	2774.69		4248		324
149
150	65	FR-Kcnj5/G	SINFRUG00000153680	SINFRUT00000163517	SINFRUP000000163517		Ok	Kcnj5/GIRK4 /Kir1.1/ Kir3.4/Kir3.1			481.0 Kb	scaffold_15	481003	486238	481.0 Kb						63		874		203
151																		2	2048	414.365		2341		1755
152	66	XT-Kcnj5/G	fgenesh.C_scaffold_486000003(JGI)				OK??(GYG-del)	XIR/Kcnj5?													385		423		278
153																		2	2747	3689.68		138		5356
154	67	GG-Kcnj5/G	ENSGALG00000001181	ENSGALT00000001790/O57651	ENSGALP00000001788		Ok(No-Met/No-Stop)	Kcnj5/Kcnj9	PKNOX2-24-0.14bM	GG-chromosome-24	1.09 Mb-forward	Contig50.77	1093286bp	1103734	1.09 Mb						940		326
155																		1	9183			9183
156	68	HS-Kcnj5/G	ENSG00000120457	ENST00000338350	ENSP00000339960	NC_000011.8/GI:51511727/NP_000881.3	OK	Kcnj5/GIRK4/ Kir3.4/Heart KATP/heteromultimer/hippo		HS-chromosome-11	128.3 Mb-forward	AP000920.4.1.114349	128298965	128325601	128.3 Mb						937		323
157																		1	4198			4198
158	69	MM-Kcnj5/G	ENSMUSG00000032034	ENSMUST00000034533	ENSMUSP00000034533	NC_000075.1/GI:51868606/NP_034735.2	OK	Kcnj5/GIRK4/Kir3.4/Heart KATP/KATP-1		MM-chromosome-9	32.3 Mb-reverse	CAAA01004734.1.1.25975	32305557	32311003	32.3 Mb						937		323
159																		1	4187			4187
160
161	70	FR-Kcnj6/G	SINFRUG00000124442	SINFRUT00000131474	SINFRUP00000131474		Ok	Kcnj6/Kir3.2/ Kir3.1			81.1 Kb	scaffold_1006	81132	83310	81.1 Kb						898		353
162																		1	928			928
163	71	XT-Kcnj6/G	fgenesh.C_scaffold_1332000004(JGI)				OK(Nter-small del)	XIR/Kcnj5?													814		191		51
164																		2	7732.5	8829.64		1489		13976
165	72	GG-Kcnj6/G	ENSGALG0000016054	ENSGALT0000025867	ENSGALP0000025820		OK(N0-Met)	Kcnj6/Kcnj9	HOXC8-1-87Mb	GG-chromosome-1	100.9 Mb-reverse	Contig26.102	100937860	100975927	100.9 Mb						919		326
166																		1	36823			36823
167	73	HS-Kcnj6/G	ENSG00000157542	ENST00000288309	ENSP00000288309	NC_000021.7/GI:51511750/NP_002231.1	OK(N-extra?)	Kcnj6/GIRK2/Kir3.2/KATP-2/Widely-distributed/ L344 and G347		HS-chromosome-21	37.9 Mb-reverse	AP001427.1.1.57892	37917181	38209092	37.9 Mb						25		921		326
168																		2	107126	26020.1		125525		88727
169	74	MM-Kcnj6/G	ENSMUSG00000043301	ENSMUST00000056268	ENSMUSP00000052888	NC_000082.1/GI:51869953/NP_034736.1	OK(Nter-small-del)-revised	Kcnj6/GIRK2/Kir3.2		MM-chromosome-16	95.5 Mb-reverse	CAAA01061013.1.1.10977	95485141	95720074	95.5 Mb						919		326				57105..57135,163323..164243,233318..233643							unclassified translation discrepancy
170																		1	69074			69074
171	75	RN-Kcnj6/G	ENSRNOG001658	ENSRNOT00000002262	ENSRNOP00000002262	NW_047354.1/GI:34933964/XP_346417.1	revised ( Nter-7AA-ommitted)hypothetical-Pr	Kcnj6/GIRK2/ Kir3.2/ Kir3.1		RN-chromosome-11	35.1 Mb-reverse	RNOR03219194	35097286	35172743	35.1 Mb						919		326				24..921,75133..75458
172																		1	74211			74211
173
174	76	FR-Kcnj9/G	SINFRUG00000124371	SINFRUT00000131396	SINFRUP00000131396		O/No-Met/No-Stop	Kcnj9/Kcnj5/GIRK4/ Kir3.3/ Kir3.1			7.8 Kb	scaffold_3967	7842	11312	7.8 Kb						212		202		193		198		131		108
175																		5	485.4	291.279		663		343		115		436		870
176	77	HS-Kcnj9/G	ENSG00000162728	ENST00000294775	ENSP00000294775	NC_000001.8/GI:51511461/NP_004974.2	OK	Kcnj9/GIRK3/Kir3.3/Insulin/Type II diabetes/Pima indian/brain		HS-chromosome-1	157.3 Mb-forward	AL121987.34.1.170834	157268152	157276004	157.3 Mb						850		332
177																		1	2605			2605
178	78	MM-Kcnj9/G	ENSMUSG00000038026	ENSMUST00000062387	ENSMUSP00000060110	NC_000067.1/GI:51950961/NP_032455.1	C-ter(different)-revised	Kcnj9.2/GIRK3/Kir3.3/brain		MM-chromosome-1	172.4 Mb-reverse	AC087061.22.1.103410	172392345	172400575	172.4 Mb						850		332				2728..3577,6089..6368				unclassified translation discrepancy
179																		1	2511			2511
180	79	RN-Kcnj9/G	ENSRNOG00000007645	ENSRNOT00000010113	ENSRNOP00000010113	NW_047399.1/GI:34881042/NP_446286.1	Ok	Kcnj9/GIRK3/ Kir3.3/ Kir3.1		RN-chromosome-13	88.5 Mb-reverse	RNOR03228454	88501540	88505274	88.5 Mb						850		332
181																		1	2553			2553
182
183	80	DR-KcnjEX/G	ENSDARG00000025103	ENSDART00000033020	ENSDARP00000038870		Ok(No-Met/No-Stop)	Kcnj5/6/9/3/A/Irk		Zv4_NA18173	2.2 Kb	Zv4_NA18173.1	2223	21177	2.2 Kb						465		322		194
184																		1(2)	8987	12703.9		4		17970
185	81	GG-KcnjEX/G	ENSGALG0000006922	ENSGALT0000011217	ENSGALP00000011203		OK(Nter-del)/No-Met/No-Stop	KcnjExtra/Kcnj9	PKNOX2-24-0.14bM	GG-chromosome-24	4.3 Mb	Contig50.311	4287533	4288734	4.3 Mb						802		209
186																		1	191			191
187	82	XT-KcnjEXA/G	fgenesh.C_scaffold_3915000002(JGI)				OK/revised(2nd exon minus 53bp)	GIRK4/J5/KcnjExtra/G/Heart-KATP-1/Kir3.4													839		169		100			(revised)	839	496	222	5885	100
188																		2	3217	3773.12		549		5885
189	83	XT-KcnjEXB/G	fgenesh_abini.C_scaffold_398000018(JGI)				OK(Extra-Nter/Insert)revised	XIR/KcnjExtra/G													913		353
190																		1	8130			8130
191
192	84	CI-GIRKA/G	ci0100138554(JGI)					HS-Kcnj5				Scaffold_49	51500	43000									23		189		91		105		113		151		127		98		111
193																		8	929.875	757.481				375		833		2456		663		1179		373		1444		116
194	85	HR-GIRKA/TuGIRKAa	TuGIRKAa																		95		120		189		94		105		113		151		127		98		84		95		568
195																		11	790.909	597.87		213		1647		1656		214		437		696		745		1638		845		85		524
196
197	86	CI-GIRKB/G	ci0100132443(JGI)					TuGIRKB/HS-Kcnj5(57%)/HS-Kcnj2(47%)/HS-Kcnj18(37%)				Scaffold_1148	11800	1500							279		152		190		146		131		147		131		426
198																		7	1200.71	934.876		1559		3053		1041		555		375		1354		468
199	87	HR-GIRKB/TuGIRIKB	TuGIRKB																		204		152		178		146		131		327		131		111
200																		7	226.143	181.95		436		147		248		90		514		65		83
201
202
203	88	DR-Kcnj12.1	ENSDARG00000006809	GENSCAN00000043896			OK	Kcnj12.1/Kir1.1/ Kir2.2 / Kir2.3		DR-Zv4_NA6242.1	27.0 Kb	Zv4_NA6242.1	26961	28274	27.0 Kb						1314
204																		0
205	89	DR-Kcnj12.2	ENSDARG00000010494	ENSDART00000012828	ENSDARP00000019755		Ok(8AA-added-N-ter)/No-Met but revised	Kcnj12.2/Kir1.1/ Kir2.2 / Kir2.3	Zebra-HOXB	DR-chromosome-3	6.2 Mb	Zv4_scaffold220.1	6152941	6154183	6.2 Mb						483		756
206																		0(1)	4			4
207	90	GG-Kcnj12	ENSGALG00000004721	ENSGALT0000007518	ENSGALP00000007506		OK/No-Met	Kcnj12	CHX10-1/14-16Mb	GG-chromosome-14	6.6 Mb	Contig30.193	6553703	6554986	6.6 Mb						1284
208																		0
209	91	HS-Kcnj12	ENSG00000184185	ENST00000331718	ENSP00000328150	NC_000017.9/GI:51511734/NP_066292.2	OK	Kcnj12 /Kir2.2/Smith-Magenis syndrome	HOXB-17q21-q22-44.06Mb-reverse	HS-chromosome-17	21.4 Mb-forward	AC068418.5.1.202992	21441729	21482422	21.4 Mb						1302
210																		0
211	92	MM-Kcnj12	ENSMUSG00000042529	ENSMUST00000067304	ENSMUSP00000066380	NC_000077.1/GI:51868608/NP_034733.2	OK	Kcnj4/Kcnj12/ATP-sen/Kir2.2	HOXB11-56.08cM-95.87Mb-forward	MM-chromosome-11	60.6 Mb	AL646093.9.2001.241400	60635104	60683391	60.6 Mb						1284
212																		0
213	93	RN-Kcnj12	ENSRNOG00000002303	ENSRNOT00000003138	ENSRNOP00000003138	NW_047334.1/GI:34872015/NP_446433.1	Ok	Kcnj12/KIR2.2/ Kir2.3	HOXB-10-84.95Mb-forward	RN-chromosome-10	47.2 Mb	RNOR03214675	47226914	47228197	47.2 Mb						1284
214																		0
215	94	XT-Kcnj12	fgenesh.C_scaffold_745000003(JGI)				OK	Kcnj12/Kir2.2													1266
216																		0
217	95	FR-Kcnj12A	SINFRUG00000155110	SINFRUT165058	SINFRUP165058		O(No-Met)	Kcnj12A/Kir2.2			8.7 Kb	scaffold_1082	8692	9762	8.7 Kb						271		746
218																		1	54			54
219
220
221	96	FR-Kcnj14	SINFRUG00000122379	GENSCAN00000008574			large-N-ter-Extra	Kcnj14/Kcnj2/Kir2.2			67.4 Kb	scaffold_1017	67387	69572	67.4 Kb						1044		318		237
222																		2	293.5	304.763		509		78
223	97	XT-Kcnj14	fgenesh.C_scaffold_118000009(JGI)				OK	Kcnj14/MGC25490													645		570
224																		1	3573			3573
225	98	HS-Kcnj14	ENSG00000182324	ENST00000342291	ENSP00000341479	NC_000019.8/GI:42406306/NP_733838.1	OK	Kcnj14 /KIR2.4/Motor neuron-excitability		HS-chromosome-19	53.7 Mb	AC008403.8.1.190076	53650578	53661179	53.7 Mb						714		597
226																		1	1742			1742
227	99	MM-Kcnj14	MGI:2384820	NM_145963	NP_666075			Kcnj14/ IRK4/Kir2.4		MM-chromosome-7	33.2205Mb		33220500		33.2205Mb						708		597
228																		1	1032			1032
229	100	MM-Kcnj14.1		XM_484830.1	XP_484830.1			Kcnj14.1-like		MM-chromosome-1	10.8305Mb	LOC433271	10830500		10.8305Mb						148		989
230																		1	45056			45056
231	101	MM-Kcnj14.2	ENSMUSG00000049171	GENSCAN00000157804			Kcnj14.1and Kcnj14.2 are differently located	Kcnj14.2		MM-chromosome-1	10.9 Mb	AC102426.6.1.184752	10876310	10877140	10.9 Mb						1023
232																		0
233	102	RN-Kcnj14	NW_047558	NM_170718.1	NP_733836.1	NW_047558.1/GI:34856247/NP_733836.1	Ok	Kcnj14/Kir2.4		RN-chromosome-1	96.3719Mb	1q22	96371900		96.3719Mb						647		597
234																		1	1286			1286
235
236	103	GG-Kcnj16	ENSGALG0000004373	GENSCAN00000007886			OK	Kcnj16/		GG-chromosome-18	7.95 Mb	Contig24.413	7954047	7955231	7.95 Mb						1194
237																		0
238	104	HS-Kcnj16	ENSG00000153822	ENST00000283936	ENSP00000283936	NC_000017.9/GI:51511734/NP_733938.1	OK	KCNJ16/Kir5.1//Brain-Kidney-colocalized Jcnj2	HOXB-17q21-q22-44.06Mb-reverse	HS-chromosome-17	68.7 Mb-Forward	AC005208.1.1.123211	68668549	68728867	68.7 Mb						1257
239																		0
240	105	MM-Kcnj16	ENSMUSG00000051497	ENSMUST00000065834	ENSMUSP00000064776	NC_000077.1/GI:51868608/NP_034734.2	OK	Kcnj16/Kir5.1	HOXB11-56.08cM-95.87Mb-forward	MM-chromosome-11	110.7 Mb	AL592422.11.2001.205668	110668646	110697965	110.7 Mb						1260
241																		0
242	106	RN-Kcnj16	ENSRNOG00000004713	ENSRNOT00000006238	ENSRNOP00000006238	NW_047343.1/GI:34875497/NP_445766.1	OK	Kcnj16/KIR5.1	HOXB-10-84.95Mb-forward	RN-chromosome-10	100.5 Mb	RNOR03217085	100528592	100529851	100.5 Mb						1260
243																		0
244
245	107	DR-Kcnj2.1	ENSDARG00000018812	ENSDART00000021132	ENSDARP00000019452		Ok/No-Stop	Kcnj2.1/Kir1.1/ Kir3.1	Zebra-HOXB	DR-chromosome-3	2.0 Mb	BX511176.5.1-158908	1971655	1972833	2.0 Mb						1179
246																		0
247	108	DR-Kcnj2	ENSDARG00000019418	ENSDART00000022533	ENSDARP00000020190		Ok	Kcnj2/Kir2.1, Kir1.1, Kir3.1		DR-chromosome-12	31.9 Mb	Zv4_scaffold1080.3	31942136	31943419	31.9 Mb						1284
248																		0
249	109	FR-Kcnj2	SINFRUG00000129831	SINFRUT00000137388	SINFRUP00000137388		Ok	Kcnj2/Kir2.1 / Kir1.1 / Kir3.1			32.1 Kb	scaffold_1251	32118	33437	32.1 Kb						1320
250																		0
251	110	XT-Kcnj2	fgenesh.C_scaffold_228000001(JGI)				OK	Kcnj2/J2/Kir2.1/IRK1/													1278
252																		0
253	111	GG-Kcnj2	ENSGALG00000004376	ENSGALT0000006978	ENSGALP0000006967		OK	Kcnj2		GG-chromosome-18	7.97 Mb	Contig24.413	7969920	7976664	7.97 Mb						1284
254																		0
255	112	HS-Kcnj2	ENSG00000123700	ENST00000243457	ENSP00000243457	NC_000017.9/GI:51511734/NP_000882.1	OK	Kcnj2/Kir2.1/Cardiac/Anderson symdrom/myogenesis	HOXB-17q21-q22-44.06Mb-reverse	HS-chromosome-17	68.8 Mb-Forward	AC005242.1.1.160262	68762799	68773304	68.8 Mb						1284
256																		0
257	113	MM-Kcnj2	ENSMUSG00000041695	ENSMUST00000042970	ENSMUSP00000037192	NC_000077.1/GI:51868608/NP_032451.1	OK	Kcnj2/Kir2.1	HOXB11-56.08cM-95.87Mb-forward	MM-chromosome-11	110.7 Mb	AL592422.11.2001.205668	110737289	110746776	110.7 Mb						1287
258																		0
259	114	RN-Kcnj2	ENSRNOG00000004720	ENSRNOT00000006254	ENSRNOP00000006254	NW_047343.1/GI:34875497/NP_058992.1	OK	Kcnj2/ Kir2.1/ Kir2.2	HOXB-10-84.95Mb-n	RN-chromosome-10	100.6 Mb	RNOR03217092	100589355	100590638	100.6 Mb						1284
260																		0
261
262	115	XT-Kcnj4	fgenesh.C_scaffold_379000013(JGI)				OK	Kcnj4/IRK4													1269
263																		0
264	116	GG-Kcnj4	ENSGALG00000012254	GENSCAN00000034218			OK(extra-N-ter-omitted)-revised	Kcnj4/Kcnj12/Kcnj14	HOXC8-1-87Mb	GG-chromosome-1	47.6 Mb	Contig7.31	47639268	47639393	47.6 Mb						1275							158		60		1330
265																		0											1486		1418
266	117	HS-Kcnj4	ENSG00000168135	ENST00000303592	ENSP00000306497	NC_000022.8/GI:51511751/NP_690607.1		Kcnj4/Kir2.3/Hippo/Muscle-neuron-excitability		HS-chromosome-22	37.1 Mb-reverse	Z97056.1.1.124990	37065371	37094246	37.1 Mb						1338
267																		0
268	118	MM-Kcnj4	MGI:104743	NM_008427	NP_032453	NC_000081.1/GI:51869751/NP_032453.2		Kcnj4/IRK3/Kcnf2/MB-IRK3	HOXC-15-57.4 cM-103.4Mb-forward	MM-chromosome-15	79.81Mb	15 E1; 15 46.7 cM	79811500		79.81Mb						1339
269																		0
270	119	RN-Kcnj4	ENSRNOG00000013869	ENSRNOT00000018564	ENSRNOP00000018564	NW_047780.1/GI:34867094/NP_446322.1	O_Ins/OK	Kcnj4/KIR2.3/BRAIN	HOXC-7-141.7Mb-forward	RN-chromosome-7	117.6 Mb	RNOR03309883	117636672	117638012	117.6 Mb						1341				44..1372		unclassified translation discrepancy
271																		0
272
273
274	120	CI-IRK	ci0100152816(JGI)					TuIRKA/HS-Kcnj2/HS-Kcnj4/HS-Kcnj16				scaffold_9	525000	514000							80		93		96		147		164		124		129		196		162		143		103
275																		10	935.7	1500.73		5156		152		398		305		168		517		903		677		620		461
276	121	HR-IRK/TuIRKA	TuIRKA																		180		99		162		147		155		124		129		196		162		122		229		534
277																		11	812.636	938.973		3015		1386		1972		508		483		708		144		327		83		108		205
																																					383 bp
																																					588 bp
																																					132 bp
																																								461	103
																																								85	95	524	944(568+376)
																																								108	229	205	536(534+2)	9	351	6	1100
