# Supplementary material for: Ancient intron insertion sites and palindromic genomic duplication evolutionally shapes an elementally functioning membrane protein family
Source: BMC Evol Biol. 2007 Aug 20;7:143. doi: 10.1186/1471-2148-7-143 (PMC1999503; doi:10.1186/1471-2148-7-143)
Supplement: Additional file 8 — Comprehensive listing of G-proten beta genomic genes. Comprehensive listing of G-protein beta genomic genes retrieved from established genomic data bases. Gene names, intron-exon junctions and chromosomal locations are all listed. [file 1471-2148-7-143-S8.xls]

## Sheet: Sheet1
	Additional file 8 Genome structures of G-protein beta genes
	Gene Name Abbreviation	Gene Identification	GeneName		Transcript	Protein	gi-identification	Homolog	Chromosome	5'ter of gene	Contig	NrNo_Begin	End	begin	OK_Comment	Intron_Num	Intron_Length	STDV
1
2	CE-gpb1	CE-gpb1/F13D12.7/NP496508.1	F13D12.7	gi|17534675	F13D12.7	F13D12.7/gnb1	NC_003280.2/GI:25168254/NP_496508.1	G-Beta subunit (37.4 kD)	CE-chromosome II	11.7 Mb	Z83108.1	11742736	11748501	11.7 Mb					57		114		96		79		151		130		72		217		107
3																8	330.75	507.785		1447		48		87		149		737		50		51		77
4	CB-CBG03131	CB-CBG03131	ENSCBRG00000005704		ENSCBRT00000006943	CBG03131/ENSCBRP00000006943	CBG03131/CAAC01000012.1/GI:22417481/CAE59700.1		CB-cb25.fpc0058	3.5 Mb	c003500522.1.162675	3512223	3516586	3.5 Mb					57		114		96		79		151		202		115		102		107
5																8	417.75	523.982		1564		46		151		275		780		80		54		392									3512223	3512279	57
6	DM-Gbeta13F/B	DM-Gbeta13F/CG10545-PB	CG10545	gi|22832305|gb|AAN09370.1/FBgn0001105	CG10545-RB	CG10545-PB/Gbeta13F		GNB	DM-chromosome X	15.6 Mb	X.15575001-15600000	15591148	15593900	15.6 Mb					1023																								3513844	3513957	114	1564
7																0																											3514004	3514099	96	46
8	DM-Gbeta13F/A	DM-Gbeta13F/CG10545-PA	CG10545	gi|7293146|gb|AAF48530.1/FBgn0001105	CG10545-RA	CG10545-PA/Gbeta13F		GNB	DM-chromosome X	15.6 Mb	X.15575001-15600000	15591186	15593878	15.6 Mb					1023																								3514251	3514329	79	151
9																0																											3514605	3514755	151	275
10	AN-DMGbeta13F/A	AN-DMGbeta13F/ENSANGP014117	ENSANGG00000011628		ENSANGT00000014117	ENSANGP00000014117		DM-Gbeta13F	AN-chromosome 2L	23.0 Mb	AAAB01008960_387	23047718	23048740	23.0 Mb	OK				1023																								3515536	3515737	202	780
11																0																											3515818	3515932	115	80
12	AN-DMGbeta13F/B	AN-DMGbeta13F/ENSANGP014177	ENSANGG00000011688		ENSANGT00000014177	ENSANGP00000014177		DM-Gbeta13F	AN-chromosome 2L	23.1 Mb	AAAB01008960_388	23062277	23063299	23.1 Mb	OK				1023																								3515987	3516088	102	54
13																0																											3516481	3516587	107	392
14
15	CI-GNB1	CI-GNB1/ci0100145646/SC76	ci0100145646(JGI)					GNB1	CI-SC76	291.3kb		291300	295200	291.3kb	OK				78		39		107		64		163		67		202		217		107
16																8	241	181.87		210		104		318		140		184		635		53		284
17	FR-GNB1/A	FR-GNB1/SINFRUP152102/SC162	SINFRUG00000143252	SINFRUT00000152102		SINFRUP00000152102		GNB1	FR-SC162	115.5 Kb	scaffold_162	115543	123253	115.5 Kb	OK				57		39		107		64		163		67		202		217		107
18																8	836	720.742		1344		130		2377		830		523		522		313		649
19	FR-GNB1/B	FR-GNB1/SINFRUP147285/SC325	SINFRUG00000138858	SINFRUT00000147285		SINFRUP00000147285		GNB1	FR-SC325	137.7 Kb	scaffold_325	137660	140402	137.7 Kb	OK				57		39		107		64		163		67		202		217		107
20																8	215	301.653		82		71		99		950		234		79		84		121
21	DR-gnb1	DR-gnb1/ENSDARP018443	ENSDARG00000005944		ENSDART00000015309	ENSDARP00000018443	Acc:ZDB-GENE-030131-823	gnb1 (ZFIN_ID ID)	DR-chromosome 15	32.3 Mb	Zv4_scaffold1342.3	32262691	32279025	32.3 Mb	OK_NM						39		107		64		163		67		202		217		107
22																7	1773.71	1693.18				122		429		2637		600		1703		1908		5017
23	GG-GNB1	GG-GNB1/ENSGALP002038	ENSGALG00000001334		ENSGALT00000002040	ENSGALP00000002038		GNB/WD40	GG-chromosome 21	1.8 Mb	Contig52.116	1848747	1860461	1.8 Mb					57		39		107		64		163		67		202		217		107
24																8	1065.5	570.559		1942		1271		1050		591		464		1155		366		1685
25	HS-GNB1	HS-GNB1/gi11321585/ENSP263750	ENSG00000078369	ENST00000263750	gi11321585/NP_002065.1	ENSP00000263750	NC_000001.8 /GI:51511461/NP_002065.1	GNB1	HS-chromosome 1	1.7 Mb	AL109917.22.1.165191	1665027	1770792	1.7 Mb					57		39		107		64		163		67		202		217		107
26																8	4637.5	3985.66		7521		1974		9217		1893		11107		2648		1125		1615
27	MM-GNB1	MM-GNB1/NP032168.1	ENSMUSG00000029064		ENSMUST00000030940	Gnb1/ENSMUSP00000030940	NC_000070.1/GI:51860768/NP032168.1		MM-chromosome 4	153.4 Mb	AL670227.7.1930.219973	53377312	153443758	153.4 Mb					57		39		107		64		163		67		202		217		107
28																8	3600.25	2647.83		6187		1622		5091		2411		8461		1596		1495		1939
29	RN-GNB1	RN-GNB1/NP112249.1	ENSRNOG00000016638		ENSRNOT00000022649	GBB1_RAT /ENSRNOP00000022649	NW_047732.1/GI:34873179/NP112249.1	GNB1	RN-chromosome 5	172.4 Mb	RNOR03296903	172366364	172398682	172.4 Mb					57		39		107		64		163		67		202		217		107
30																8	3666.25	2619.02		7088		1469		4980		2626		7880		1605		1803		1879
31
32	FR-GNB2	FR-GNB2/SINFRUP141922/SC119	SINFRUG00000133950	SINFRUT00000141922		SINFRUP00000141922		GNB2	FR-SC119	27.3 Kb		27265	29672	27.3 Kb	OK				57		39		107		64		163		67		202		217		107
33																8	173.125	125.888		81		108		252		180		104		70		142		448
34	DR-GNB2/A	DR-gnb2/ENSDARP023448	ENSDARG00000012618		ENSDART00000020193	ENSDARP00000023448		GNB	DR-chromosome 5	37.1 Mb	BX510648.5.1-191453	37111363	37144790	37.1 Mb	OK				57		39		107		64		163		67		202		217		107
35																8	2368.12	1585.72		3809		79		3146		2214		1139		755		4550		3253
36	DR-GNB2/B	DR-gnb2/ENSDARP00000045014	ENSDARG00000034480		ENSDART00000045015	ENSDARP00000045014		GNB	DR-chromosome 5	37.6 Mb	BX324194.6.1-187661	37624828	37644554	37.6 Mb	OK				57		39		107		64		163		67		202		217		107
37																8	2303.25	1529.65		4692		79		3228		2179		1096		892		2991		3269
38	HS-GNB2	HS-GNB2/gi20357529/ENSP305260	ENSG00000172354	ENST00000303210	gi20357529/NP005264.2	ENSP00000305260	NC_000007.11/GI:51511723/NP_005264.2/P11016	GNB2	HS-chromosome 7	99.9 Mb	AC009488.5.1.98876	99882772	99888188	99.9 Mb					57		39		107		64		163		67		202		217		107
39																8	189.125	163.232		212		119		552		82		91		279		98		80
40	MM-GNB2	MM-GNB2/NP034442.1	ENSMUSG00000029713		ENSMUST00000031726	Gnb2/ ENSMUSP00000031726	NC_000071.1 /GI:51861180/NP034442.1		MM-chromosome 5	134.9 Mb	CAAA01168127.1.1.16827	134917875	134923509	134.9 Mb					57		39		107		64		163		67		202		217		107
41																8	153.25	86.3543		258		107		274		80		93		237		96		81
42	RN-GNB2	RN-GNB2/NP112299.1	ENSRNOG00000001409		ENSRNOT00000001911	GBB2_RAT /ENSRNOP00000001911	NW_047369.1/GI:34871632/P54313/NP112299.1	GNB2	RN-chromosome 12	19.6 Mb	RNOR03222695	19587247	19589387	19.6 Mb					57		39		107		227				67		202		217		107
43																7	159.714	88.2302		257		106		279				94		219		87		76
44
45
46	GG-GNB3	GG-GNB3/ENSGALP023365	ENSGALG00000014499		ENSGALT00000023410	ENSGALP00000023365		GNB	GG-chromosome 1	71.3 Mb	Contig150.37	71339051	71343179	71.3 Mb					57		39		107		64		163		67		202		217		107
47																8	388.25	310.924		516		162		103		122		100		479		755		869
48	HS-GNB3	HS-GNB3/NP002066.1/ENSP229264	ENSG00000111664	ENST00000229264	gi4504053/NP_002066.1	ENSP00000229264	NC_000012.9/GI:51511728/NP_002066.1/P16520	GNB3	HS-chromosome 12	6.8 Mb	U47924.1.1.222930	6819636	6826818	6.8 Mb					57		39		107		64		163		67		202		217		107
49																8	573.5	636.824		241		1345		97		125		106		78		1607		989
50	MM-GNB3	MM-GNB3/NP038558.1	ENSMUSG00000023439		ENSMUST00000024206	Gnb3/ENSMUSP00000024206	NC_000072.1/GI:51863714/NP038558.1		MM-chromosome 6	125.5 Mb	AC137901.7.1.145792	125452883	125458918	125.5 Mb					57		39		107		64		163		67		202		217		107
51																8	502.625	547.096		258		1450		79		113		105		92		1132		792
52	RN-GNB3	RN-GNB3/NP068630.1	ENSRNOG00000015541		ENSRNOT00000021481	GBB3_RAT/ENSRNOP00000021480	NW_047696.1/GI:34858854/P52287/NP_068630.1	GNB3	RN-chromosome 4	161.2 Mb	RNOR03287165	161202882	161207881	161.2 Mb					57		39		107		64		163		67		202		217		107
53																8	497.125	534.117		257		1436		76		114		105		92		1013		884
54
55	FR-GNB3/B	FR-GNB3/SINFRP159999/SC4867	SINFRUG00000150481	SINFRUT00000159999		SINFRUP00000159999		GNB	FR-SC4867	187 bp		187	8250	187 bp	OK						69		146		64		157		67		202		217		107
56																7	1005	1608.08				450		218		386		86		99		4537		1259
57	FR-GNB3/A	FR-GNB3/SINFRUP156194/NM	SINFRUG00000146983	SINFRUT00000156193		SINFRUP00000156194		GNB	FR-SC207	227.8 Kb	scaffold_207	227836	230072	227.8 Kb	OK(NM)						69		146		64		163		67		202		217		107
58																7	171.714	174.095				100		160		118		89		86		87		562
59	DR-gnb3/A	DR-gnb3/ENSDARP017443	ENSDARG00000004358		ENSDART00000012673	ENSDARP00000017443		GNB	DR-chromosome 16	5.8 Mb	AL929502.10.1-165617	5810614	5834040	5.8 Mb	OK						61		142		64		163		67		202		217		107
60																7	3200.57	3454.9				2996		1044		10501		1506		82		2422		3853
61	DR-gnb3/B	DR-gnb3/ENSDARP020325	ENSDARG00000002696		ENSDART00000006048	ENSDARP00000020325		GNB	DR-chromosome 19	390.5 Kb	AL772314.9.2001-134460	390479	409216	390.5 Kb	OK						57		146		64		157		67		202		217		107
62																7	2188.14	1750.01				468		585		3990		95		4111		2822		3246
63
64
65	FR-GNB4	FR-GNB4/SINFRUP148701/SC315	SINFRUG00000140143	SINFRUT00000148701		SINFRUP00000148701		GNB4	FR-SC315	111.3 Kb	scaffold_315	111289	115134	111.3 Kb	OK				57		39		107		64		163		67		202		217		107
66																8	352.875	417.576		201		394		1353		337		113		186		97		142
67	DR-gnb4	DR-gnb4/ENSDARP010862/N-del	ENSDARG00000019278		ENSDART00000019925	ENSDARP00000010862		GNB	DR-Zv4_NA17953	2.6 Kb	Zv4_NA17953.1	2633	10549	2.6 Kb	(NM)										66		163		67		202		217		107
68																5	1419	1577.25								1406		91		210		4012		1376
69	GG-GNB4	GG-GNB4/ENSGALP014596	ENSGALG00000008983		NSGALT00000014612	ENSGALP00000014596		GNB/WD40	GG-chromosome 9	17.0 Mb	Contig355.9	16956321	16962314	17.0 Mb	(NM)						45		107		64		163		67		202		217		107
70																7	717.429	421.629				746		845		750		212		112		1204		1153
71	HS-GNB4	HS-GNB4/gi11055998/ENSP232564	ENSG00000114450	ENST00000232564	gi11055998/NP_067642.1	ENSP00000232564	NC_000003.9 /GI:51511463/NP_067642.1/Q9HAV0	GNB4	HS-chromosome 3	180.4 Mb	AC007620.30.1.174060	180437915	180490284	180.4 Mb					57		39		107		64		163		67		202		217		107
72																8	2995.62	2612.55		5216		1383		2842		1445		1103		101		8005		3870
73	MM-GNB4	MM-GNB4/NP038559.2	ENSMUSG00000027669		ENSMUST00000029212	Gnb4/ENSMUSP00000029212	NC_000069.1 /GI:51860767/NP038559.2		MM-chromosome 3	32.4 Mb	CAAA01034504.1.1.14276	32365875	32399118	32.4 Mb					57		39		107		64		163		67		202		217		107
74																8	1994.88	1159.75		3880		1742		3055		1884		1047		86		1931		2334
75	RN-GNB4-like	RN-GNB4-like/ENSRNOP014871/XP_227042.2	ENSRNOG00000011070		ENSRNOT00000014871	GNB4?/ENSRNOP00000014871		GNB4?	RN-chromosome 2	118.7 Mb	RNOR03262194	118736413	118757074	118.7 Mb					57		39		177				163		67		258		67		24		120
76																6(8)	3280.67	2830.98		4225		1646		5597				926		86		7204		5		1
77
78
79	CE-EAT-11	CE-EAT-11/F52A8.2/NP492072.1	F52A8.2	gi|17507905|ref|NP_492072.1		F52A8.2/eat-11/EATing: abnormal pharyngeal pumping EAT-11	5,4_CE- F52A8.2/CB-CBG11904	G-Beta subunit	CE-chromosome I	7.3 Mb	Z71263.1	7326403	7329146	7.3 Mb					38		89		137		119		193		219		97		179
80																7	194.143	182.135		47		548		95		232		43		292		102
81	CB-CBG11904	CB-CBG11904	ENSCBRG00000009502		ENSCBRT00000011786	CBG11904/ENSCBRP00000011786	CBG11904/CAAC01000059.1/GI:22417528/CAE66585.1		CB-cb25.fpc2852	6.4 Kb	c009701126.1.15739	6392	9426	6.4 Kb							88		137		119		193		219		97		176
82																6	333.667	179.937				387		346		503		143		96		527
83	DM-Gbeta5	DM-Gbeta5/CG10763-PA	CG10763	gi|24640523	CG10763-RA	CG10763-PA/Gbeta5		GNB	DM-chromosome X	7.9 Mb	X.7875001-7900000	7889664	7891224	7.9 Mb					1077
84																0
85	AN-DMGbeta5/A1	AN-DMGbeta5/ENSANGP019694	ENSANGG00000017205		ENSANGT00000019694	ENSANGP00000019694		GNB/DM-Gbeta5	AN-chromosome fragment UNKN	22.6 Mb	AAAB01008873_1	22606677	22608008	22.6 Mb	OK(NM/NS)				88		256		412		273
86																3	68.3333	7.02377		69		75		61
87	AN-DMGbeta5/A2	AN-DMGbeta5/ENSANGP025070			ENSANGT00000023135	ENSANGP00000025070		GNB/DM-Gbeta5	AN-chromosome fragment UNKN	22.6 Mb	AAAB01008873_1	22606688	22607983	22.6 Mb	OK(NS)				446		412		261
88																2	68	9.89949		75		61
89	CI-GNB5	CI-GNB5/ci0100147638/SC169	ci0100147638					GNB5	CI-SC169	108.1kb		108100	112800	108.1kb	OK						115		137		59		63		199		144		92		49		97		167		12
90																10	231.7	117.842				217		203		78		217		168		363		60		325		254		432
91	FR-GNB5/B	FR-GNB5/SINFRUP150505/SC569/NS	SINFRUG00000141795	SINFRUT00000150505		SINFRUP00000150505		GNB5	FR-SC569	33.9 Kb	scaffold_569	33875	38856	33.9 Kb					126		112		137		42		77		133		144		92		49		97		170
92																10	380.3	341.002		705		641		190		393		153		1121		90		100		127		283
93	FR-GNB5/A	FR-GNB5/SINFRUP132392/SC661/NS	SINFRUG00000125276	SINFRUT00000132392	SINFRUT64543	SINFRUP00000132392		GNB5	FR-SC661	102.6 Kb		102559	105697	102.6 Kb	OK						112		137		42		77		133		144		92		49		97		170
94																9	231.778	358.838				1182		103		182		80		183		81		87		71		117
95	DR-gnb5/A	DR-gnb5/ENSDARP011435	ENSDARG00000025845		ENSDART00000027720	ENSDARP00000011435		GNB	DR-chromosome 25	3.6 Mb	AL954697.15.1-134798	3649780	3661273	3.6 Mb	OK(NM/NS)						94		206		42		77		133		144		92		49		97		170
96																9	1146.67	1186.61				3084		193		1496		123		77		2746		267		1858		476
97	DR-gnb5/B	DR-gnb5/ENSDARP045116	ENSDARG00000031747		ENSDART00000045117	ENSDARP00000045116		GNB	DR-Zv4_NA18135	10.6 Kb	Zv4_NA18135.1	10619	48871	10.6 Kb	OK(ExtraN/NS)				96		178		137		42		77		133				218		49		97		170
98																9	4117.33	3645.72		4679		2481		1798		9485		253		1865				6538		407		9550
99	DR-zgc73196/GNB5	DR-zgc73196/GNB5/ENSDARP015991	ENSDARG00000014349		ENSDART00000019258	ENSDARP00000015991		zgc:73196 (ZFIN_ID ID)	DR-Zv4_scaffold849	831.4 Kb	AL935189.7.1-170193	831421	869142	831.4 Kb	OK				126		112		137		42		77		133		44		92		49		97		167		12
100																11	3064.82	3389.43		4253		2532		1798		2217		253		1865		361		6603		407		11612		1812
101	GG-GNB5/A1	GG-GNB5/ENSGALP007443	ENSGALG00000004678		ENSGALT00000007455	ENSGALP00000007443		GNB/WD40	GG-chromosome 10	9.4 Mb	Contig221.11	9429281	9459027	9.4 Mb	NS				126		112		137		42		77		133		144		92		49		97		170
102																10	2856.8	2023.39		3652		3268		1663		643		1464		3680		3106		7669		2505		918
103	GG-GNB5/A2	GG-GNB5/ENSGALP007441			ENSGALT00000007453	ENSGALP00000007441		GNB/WD40	GG-chromosome 10	9.4 Mb	Contig221.12	9436483	9459027	9.4 Mb	NS										109		91		133		144		92		49		97		170
104																7	3094.29	2221.68								2318		1464		3680		3106		7669		2505		918
105	GG-GNB5/A3	GG-GNB5/ENSGALP007442			ENSGALT00000007454	ENSGALP00000007442		GNB	GG-chromosome 10	9.4 Mb	Contig221.12	9436495	9459027	9.4 Mb									81		42		77		130		144		92		49		97		170
106																8	2706.38	3194.57						1663		643		5291		9527		981		123		2505		918
107	HS-GNB5Lb	HS-GNB5Lb/gi20336270/ENSP261837	ENSG00000069966	ENST00000261836	gi20336270/NP_057278.2	ENSP00000261836	NC_000015.8/GI:51511731O14775/NP_057278.2	GNB5	HS-chromosome 15	50.1 Mb	AC010674.11.1.214415	50130459	50199621	50.1 Mb					126		112		137		42		77		133		144		92		49		97		167		12		isoform-a	exon1-ommit
108																11	5521.09	6896.29		4671		25691		4014		2348		6186		5383		2143		5133		2151		1308		1704
109	MM-GNB5/A1	MM-GNB5/NP034443.1	ENSMUSG00000032192		ENSMUST00000076889	Gnb5/ENSMUSP00000076155	NC_000075.1/GI:51868606/P54314/NP034443.1/A1/		MM-chromosome 9	75.6 Mb	CAAA01073698.1.1.12158	75639755	75679517	75.6 Mb					126		112		137		42		77		133		144		92		49		97		167		12
110																11	3002.09	3495.01		3388		12753		4603		894		1283		1349		1476		2825		3271		876		305
111	MM-GNB5/A2	MM-GNB5/NM138719			ENSMUST00000034714	NM_138719/Gnb5/ENSMUSP00000034714	NC_000075.1/GI:51868606/P54314/NP_619733.1/A2/		MM-chromosome 9	75.6 Mb	CAAA01073697.1.1.2659	75648280	75679713	75.6 Mb							112		137		42		77		133		144		92		49		97		167		12
112																10	2963.5	3681.6				12753		4603		894		1283		1349		1476		2825		3271		876		305
113	RN-GNB5/A1	RN-GNB5/ENSRNOP011963	ENSRNOG00000008926		ENSRNOT00000011963	GBB5_MOUSE/ENSRNOP00000011963	P54314	GNB5	RN-chromosome 8	80.1 Mb	RNOR03314760	80144920	80188338	80.1 Mb	(NS)				126		112		137		42		77		192		91		92		49		97		170
114																10	4223.4	5228.34		2795		11597		2287		906		1348		15870		73		3038		3538		782					GeneBank_RN_GNB5
115	RN-GNB5/A2	RN-GNB5/ENSRNOP012303			ENSRNOT00000012303	GNB5/ENSRNOP00000012303	NW_047799.1/GI:34865068/P54314/XP_343434.1	GNB5	RN-chromosome 8	80.1 Mb	RNOR03314760	80147841	80188338	80.1 Mb	(NS)						112		137		47		32		110				92		49		97		170				1	112	112
116																8	4956.5	5729.67				11597		2287		2224		16103		83				3038		3538		782					11710	11846	137	11597
117	RN-GNB5/A3	RN-GNB5/ENSRNOP012184			ENSRNOT00000012184	GNB5/ENSRNOP00000012184	P54314	GNB5	RN-chromosome 8	80.1 Mb	RNOR03314760	80147865	80188338	80.1 Mb	(NM/NS)						88		137		42		77		192		4		86		49		97		170				14134	14175	42	2287
118																8(9)	4941.25	5688.07				11597		2287		906		1348		16034		2		3038		3538		782					15082	15158	77	906
119																	4941.25	5688.07				11597		2287		906		1348		16034				3038		3538		782					16507	16639	133	1348
120																																											32733	32824	92	16093
121																																											35863	35911	49	3038
122	DM-Gbeta76C	DM-Gbeta76C/CG8770-PA	CG8770		CG8770-RA	CG8770-PA/Gbeta76C	GNB	GNB	DM-chromosome 3L	19.6 Mb	3L_2486	19637585	19639949	19.6 Mb					69		446		202		130		87		107														39450	39546	97	3538
123																5	178	145.942		421		54		139		83		193															40329	40576	248	782
124	AN-GNB/DM-Gbeta76C	AN-GNB/ENSANGP011640/DM-Gbeta76C	ENSANGG00000009151		ENSANGT00000011640	ENSANGP00000011640	DM-Gbeta76C	GNB	AN-chromosome 2R	5.7 Mb	AAAB01008987_421	5698396	5700329	5.7 Mb	OK(NM)				66		446		202		130		87		107																987	39589	40576
125																5	113.6	78.2962		252		71		94		64		87
